# Supplementary material for: Setting healthcare priorities in hospitals: a review of empirical studies
Source: Health Policy Plan. 2014 Mar 5;30(3):386–96. doi: 10.1093/heapol/czu010 (PMC4353893; doi:10.1093/heapol/czu010)
Supplement: Supplementary Data [file supp_czu010_suppl_data.zip]

Archive with 1 entries (1 files):
- Web Appendix 1-Additional Information on selected studies.xls
