# Supplementary material for: Setting healthcare priorities in hospitals: a review of empirical studies
Source: Health Policy Plan. 2014 Mar 5;30(3):386–96. doi: 10.1093/heapol/czu010 (PMC4353893; doi:10.1093/heapol/czu010)
Supplement: Supplementary Data [file supp_czu010_suppl_data.zip › Web Appendix 1-Additional Information on selected studies.xls]

## Sheet: Additional Information
FRAMEWORK DOMAINS	Astley et al 2001	Bell et al 2004	Bochner et al 1994	Danjuox et al 2007	Durand-Zalenski 1996	Ehlers et al 2006	Gallego et al 2007	Gordon et al 2009	Govinder et al 2011	Greenberg et al 2005	Haselkorn et al 2007	Kapiriri 2006	Kapiriri et al 2007	Madden et al 2005	Martin et al 2003	Martin et al 2003b	Mitchel et al 2010	Reeleder et al 2005	Rosenstein et al 2003	Sharma et al 2006	Sibbald et al 2010	Valdebenito et al 2009	Vissers 1996
CONTENT
Priority setting rules and guidelines	Not explored	Not explored	Not explored	Not explored	Not explored	Not explored	Not explored	Not explored	Not explored	Not explored	Not explored	Not explored	Hospital priority setting decisions were made by the hospital managers and were based on national priorities, guidelines	Not explored	Not explored	Not explored	Not explored	Not explored	Not explored	Not explored	Not explored	Since hospital is finaced by both public and private insurance systems, hospital managers must consider the guidelines and priorities established by both	Not explored
Criteria used in priority setting	1) Improvement of equity in relation to health outcomes 2) Prevent future health problems 3) Hospital’s efficiency 4) Effectiveness	1) Staff safety 2) Infection control 3) Patient safety 4) Medical need 5) Surgeon activity 6) Operational need 7) Compassion 8) Screening capability 9) Squeaky wheel 10) Fear of unknown 11) Duty to care	1) Patient benefit 2) Mortality/morbidity 3) Effectiveness 4) Type of treatment; Established indication, New therapy,Trial/investigational 5) Clinical comparison with other treatments 6) Cost comparison with other treatments 7) Total cost per year 8) Cost per patient	1) The decision to adopt EVAR 2) Improved patient outcomes 3) Safety – less invasive options were preferable 4) Drive to innovate; surgeons were eager to adopt innovations that their colleagues at other institutions were using Cost 5) Strategic alignment	1) Medical interest 2) Feasibility 3) Interest for teaching and research 4) Compatibility with the hospital's strategy	Not explored	1) Safety 2) Effectiveness 3) Budgetary impact 4) Cost per patient per year 5) Number of patients likely to receive the treatment Benefit (improved quality of life, prolonged survival, relief of symptoms) 6) Need	1) DoH’s health policy and objectives 2) Decisions based on personal relationships and mutual benefit 3) Departments with most ambitious and persuasive leaders got more resources 4) Economic 5) Decisions motivated by political interests 6) Historical budgeting 7) Arbitrary reasons 8) Participants thought that decisions were influenced by union whims, prestige and uninformed biases	Not explored	Cost-effectiveness Efficacy Decrease in complication rates Side effects	1) Impact on patient care or clinical outcome 2) Integration with the organization's strategic mission 3) Establishment of a business case or competitive advantage	Formal 1)Strategic plan 2) Hospital management formula Informal 3) Lobbying 4) Exerting pressure on management 5) Reacting to crises 6) Achieving the desired results depended on individual characteristics, such as one's ability to present a good case	1) Hospital strategic plan 2) A formula that considers patient volumes 3) Macro level priorities 4) Emergencies and surgical disciplines 5) Lobbying 6) Politics	1) Ministry of Health specific funding/Revenue generating 2) Uniqueness of element 3) Interdependence to other programs/elements 4) Linkage with UHN priority technologies 5) Research strength 6) Educational need	1) Benefit 2) Evidence 3) Toxicity 4) Number of patients requiring the drug 5) Availability of alternative drugs 6) Ability of nurse to administer the drug 7) Cost of the drug to the hospital 8) Comparative drug use in other hospitals and internationally 9) Advantages over other drugs 10) Elimination of similar drugs from the formulary 11) Prescribing restrictions 12)Cost of the drug compared wit…	Not explored	Improved patient outcomes Reduced cost of care Improved efficiency Ease of use/operation Effectiveness Improved safety Familiarity with technology	Not explored	1) Minimum dollar value 2) Information about requesting party 3) Procedure definition 4) Product or procedure information 5) Clinical justification 6) Supporting evidence 7) Costs 8) Return on investment	1) Perceived innovativeness 2) Budget impact 3) Improved patient care - such as shorter length of hospital stay, reduced postoperative pain, lower infection rate, and a faster return to work following surgery 4) Costs 5) Long term gains 6) User-friendliness 7) Precedence at other centers? 8) Long term vision of the hospital (strategic alignment)	Not explored	1) Financial capacity 2) Epidemiology 3) Social demands 4) Equality, dignity, universal access to health care 5) Health care goals and targets	Patient work flow
CONTEXT
Decision space	Hospital appears to have had discretion over priority setting decisions	Ministry of health gave directives to be implemented by hospitals. The regional and hospital administrators also had some discretion over decisions	The hospital had full discretion about formulary decisions	The hospital had full discretion over technology acquisition	Not explored	Not explored	Hospital had full discretion over formulary decisions	Decision making is centralized	Not explored	Not explored	Not explored	Not explored	In Canada, with regards to priority programs and the wait time initiative, meso-level managers only implemented decisions made at the macro-level. Allocations between programmes and departments was however at the discretion of the hospital	Not explored	The hospital has full discretion over formulary decisions	The hospital had full discretion over prioritizing of programmes	Not explored	Not explored	Not explored	Hospital had full discretion over technology acquisition	Not explored	Most decisions made at the macro level. Decisions are received by the health care institutions as law to be applied in each institution	Not explored
Availability and quality of information	A system put in place for appraising and weighting evidence from a range of sources (RCT's, controlled trials withour randomization, cohort and case control studies, literature from reviews, internet searches, expert opinion, consumer opinion)	Not explored	The committee acknowledged that even the best available evidence was often incomplete or inconclusive	Concern that evidence to support the safety and effectiveness of EVAR was lacking	Not explored	Not explored	Challenges with accessing high quality evidence for new drugs	Absence of data led to arbitrary, ad hoc or intuitive decision-making, which was easily manipulated.	Not explored	The three most frequently stated sources of information were recommendations of local experts in a specific medical field, participation in scientific conferences and meetings, and leading general medical journals. The lack of timely information is considered one of the most important barriers to an optimal decision-making process	Not explored	Not explored	Not explored	Timely information considered to be key in evidence based priority setting	More information is required for better priority setting	In order to improve decision-making, additional information was needed	Use of local data considered important in priority setting	Decision-makers felt that improvements in priority setting were contingent upon access to relevant information	Not explored	Not explored	Not explored	Not explored	Not explored
Resource level	Increasing emphasis on budget constraints reduced the potential gains in clinical practice change and innovation	Not explored	A reduction in allocation coupled with a need to continue to meet the demand for medicines	Not explored	Not explored	Not explored	Limited resources for drug purchases	Not explored	Not explored	Not explored	Not explored	The hospital had a perpetual shortage of funds. In 2006/2007 the budget deficit was 70%	Credible priority setting was constrained by extreme lack of resources	Not explored	Fixed and limited budgets	Hude budget deficit	Not explored	Not explored	Not explored	Not explored	Not explored	Increased patient workload and limited budget	Not explored
Financing Arrangements	Program budgets already defined and fixed; task is to develop service profile that fits in the budget. Completion of the process to resolve the financial issues became the focus rather than determining new prioritised service profile	Not explored	Not explored	The hospital, which was funded by a global budget, was less willing to fund incremental use of a new technology than hospitals funded under different models, such as fee for service models or Diagnostic Related Groups (DRG)	Not explored	Not explored	A capped budget has made it difficult to fund high cost medicines in the hospital	Not explored	Not explored	Not explored	Not explored	Ministry of Finance introduced budget ceilings beyond which the hospital cannot be funded; and line item financing as opposed to global funding which constrains the degree of flexibility in priority setting at the hospital management level.	Not explored	Not explored	Not explored	Not explored	Not explored	Not explored	Not explored	Given that the hospital was funded by a fixed annual budget, adopting new technologies can effectively reduce funding for other important hospital services	Not explored	Since the hospital was financed by both public and private insurance systems, hospital managers must consider the guidelines and priorities established by both systems	Not explored
Organizational culture	A culture of using evidence and of consultation seen as enablers of priority setting	A health care organization that incorporates legitimate and fair decision making everyday, where the decision making culture of the organization is permeated with the conditions of 'accountability for reasonableness', will be primed to meet the challenges of fair priority setting in a crisis	Not explored	A culture of innovation considered key in new technology acquisition	Not explored	Developing a culture supportive of new technology appraisal and uptake seen as important	Not explored	Not explored	Not explored	Not explored	An organizational culture that supports risk taking and continuous learning. Having an organizational culture ready and committed to a well thought out, structured approach to technology planning and assessment is a crucial component for success. Cultural drivers that influenced decisions about technology planning included having a proactive approach to seeking new technology, having an organizat…	Not explored	Not explored	A culture of inclusiveness seen as important in fostering a fair priority setting process	Not explored	Not explored	Not explored	Not explored	Not explored	Not explored	Not explored	A government culture that discourages dissagreement provides a barrier for an appeals/revisions process in priority setting	Not explored
Leadership	Leadership by senior clinicians deemed key in driving evidence based priority setting	Leadership deemed important in enforcing accountability for reasonableness	Not explored	Not explored	Not explored	Leadership commitment to quality and accountability consided important	Not explored	Leadership needed to enforce accountability for reasonableness, priority setting leadership was identified as the area most in need of improvement.	Not explored	Not explored	Not explored	Leadership seen as key in enforcing a fair process	Leadership needed to enforce the conditions of accountability for reasonableness	Leadership needed to enforce the conditions of accountability for reasonabless	Not explored	Leadership needed to enforce the conditions of accountability for reasonableness	Not explored	Leadership was implicated as an important factor in meeting priority-setting goals.	Not explored	Not explored	Not explored	Leadership was implicated as an important factor in meeting priority-setting goals	Not explored
PROCESS
Procedure used in priority setting	1) Consumer/Community Value Identification 2) Collection of evidence 3) Review of evidence 4) Marginal analysis 5) Consultation- preliminary findings presented to staff, and deliberated with the division head before presenting to the hospital executive and to other clinical division for comments	The ministry's directives were received by a team of senior administrators then communicated to the hospital's command centre. The hospital's command centre implemented the recommendations from the corporate command	1) Application from members of the consultant staff for a drug 2) Development of treatment and usage guidelines by the relevant experts 3) Consideration by the committee of the request and its guidelines 4) The decision to accept or reject the application	Individual surgeon initiative followed by approval by management without formal review	Not explored	Not explored	The Drugs and Therapuetics committee (DTC) meets on an ad hoc basis. A physician proposes the inclusion of a drug to the hospital formulary. This proposal is discussed by the DTC and approved or declined.	Departmental heads present their priority needs for supplies or equipment and additional staff to the management committee, which presents it to the regional department of health ( DoH)	Not explored	The chief of a medical ward is more frequently authorized to make adoption decisions. However, when the proposed technology involves immediate capital investments or high operating costs, the decision has to be approved by the hospital’s senior management or a decision making committee	Not explored	Department heads get input from frontline practioners, which they use to prepapre departmental wishlists which are submitted to the hosptal management, then the board then the ministry of health or RHA	Department heads get input from frontline practioners, which they use to prepare departmental wishlists which are submitted to the hosptal management, then the board then the ministry of health or RHA	Priority setting conducted by decision making committees or task forces	The Pharmacy and Therapeutics Committee (P&T) meets once a month to review all modifications to the hospital formulary. The P&T is also responsible for advising the Medical Advisory Council (MAC), of which it is a subcommittee, with regard to all formulary modifications	Decisions made by a committee comprised of senior management department heads and clinical leaders	Not explored	Not explored	Most reported having a formal review structure for new technology. Some had an informal process	The idea of acquiring a new technology began with an interest on the part of a surgeon. This was followed by a discussion with the surgeon-in-chief, who proposed the idea to other program directors, senior managers, and administrators of the hospital	Not explored	Decisions received from the ministry, through the hospital management for implementation	Not explored
Priority setting tools and formulae	A framework that combined community values, resource allocation criteria that was backed by evidence and PBMA	Not explored	A method, called the funding model, to assign ranking priorities by means of a formal scoring system	Not explored	Not explored	Mini HTA tool	Not explored	Not explored	Mini-HTA tool	Not explored	Not explored	A predefined allocation formula-predetermined budget proportions whereby 50% of the budget is allocated to drugs, 30% to sundries, 10% to reagents and 10% to X-ray	Not explored	Not explored	Not explored	Not explored	Not explored	Not explored	Not explored	Not explored	Not explored	Not explored	Not explored
ACTORS
Who are the actors	a) The community b) Patients c) Division clinical and non clinical staff d) Division head e) Hospital executive f) Other division heads	Ministy of health, senior administrators, hospital managers, individual clinicians	The drug committee is composed of nine elected members representing clinicians (two physicians, two surgeons, one haematologist, one radiotherapist, one clinical pharmacologist, one occupational physician, one nurse) and four ex officio members representing the pharmacy department (two), the medical administration (one), and the finance department.	Surgeons, radiology department, administrators	Hospital managers	Not explored	The drugs and therapeutics committe, The High cost medicine ???? (a subcommmittee of the drugs and theraputics committe) has five members-The Executive Director of the hospital, Director of Hospital Pharmacy Department, the chairman of the Drug and Therapeutics committee, a senior medical doctor and an ethicist. Clinicians were incorporated in the decision making	A committee within the hospital and the department of health. All important decision making occurs at the DoH. CATA consists of heads of departments, Municipal Doctors Association, Union Representatives, Medical Directors, and the hospital administrators and is chaired by the hospital director. Many hospital decisions are said to be made at CATA meetings.	Not explored	Management and clinicians, usually in the form of a decision making committee	Physicians, nurses, members of administration, and finance. Supply or product line managers, marketing employees, business development representatives, technology specialists, ancillary department directors, and contracting managers.	Senior management committee, the hospital board, leaders of the directorates, frontline practitioners, public is involved through representation on the hospital board.	Hospital management, frontline practitioners, regional and national health authorities/ministries	hospital management, frontline practitioners	The committee membership consisted of 14 physicians, two pharmacists and one nurse. There were no patients or community members	Senior management, clinical operations, programme administrative and medical leaders, nurses, other clinicians and other corporate managers	Not explored	Not explored	The medical executive committee, senior management. Admin, materials and supply department, medical staff, nursing	Surgeons, surgeon-in-chief, the OR manager	Not explored	Not explored	Not explored
What is their power relations	Staff focussed on the core of their respective professions with resultant increased competition between professions. Individual profession groups were driven apart by the process. The process promoted defensive, not innovative, behaviour	The ministry of health had more power, and gave directives which were channeled through the corporate and hospital command to be implemented in the hospital	Not explored	Conflict between surgeons and radiologists over endovascular leadership. Exercise of power that comes from possession of specialized skills	Not explored	Not explored	A core group of the HTC-SC made decisions – (The Executive Director of the hospital, Director of Hospital Pharmacy Department, the chairman of the Drug and Therapeutics committee)	DOH made most decisions because it controlled the budget - power derived from control over resources	Not explored	Not explored	Turf wars between professionals seen as barries to technology planning	Power struggles between management and frontline practitioners; managers don’t want to share decision making responsbility	Not explored	Not explored	Not explored	Not explored	Not explored	Not explored	The committee did not have authority to give direct approval for the adoption of new technology. Direct approval often came from the medical executive committee, senior management	Not explored	Not explored	Most decisions made by the public insurance and private insurance administrators, hospital management and staff involved. Public involved only through surveys	Not explored
What is their interest	There was some tensions between the relative scientific evidence and consumer perspectives	Not explored	Not explored	Conflict between clinicians and management, clinicians interested in advancing best care for patients while management interested in working within budgets	Not explored	Not explored	Conflict between the utilitarian principle “greatest good for the greatest number” versus a natural compassion for an individual in need	Not explored	Not explored	Not explored	Not explored	Not explored	Not explored	Not explored	Not explored	Not explored	Not explored	Not explored	Not explored	Not explored	Not explored	Not explored	Looks at a hospital as a political organization with different interest groups and consideres decision-making to involve negotiation between the board of directors, the managers of service departments, and the specialties that need resources to produce services
